# Supplementary material for: Fermented foods, their microbiome and its potential in boosting human health
Source: Microb Biotechnol. 2024 Feb 23;17(2):e14428. doi: 10.1111/1751-7915.14428 (PMC10886436; doi:10.1111/1751-7915.14428)
Supplement: Supplementary file 1 — Table S1 [file MBT2-17-e14428-s001.xlsx]

## Sheet: supplementary_table
Supplementary Table 1: table reporting the BioProject and the doi for each study included in the metataxonomic analysis
BioProject	doi	FF	no_of_samples
PRJNA473239	10.1016/j.foodres.2018.11.033	alcoholic_fermented_beverages	20
PRJNA532858	10.1038/s41598-019-50190-4	alcoholic_fermented_beverages	5
PRJNA556980	10.1016/j.micres.2020.126593	alcoholic_fermented_beverages	4
PRJNA669135	10.1016/j.fm.2020.103658	alcoholic_fermented_beverages	20
PRJNA681555	10.1016/j.ijfoodmicro.2020.109030	alcoholic_fermented_beverages	57
PRJDB11216	10.3389/fmicb.2021.681185	cheeses	30
PRJEB36556	10.3390/microorganisms8020218	cheeses	22
PRJEB37923	10.1016/j.ijfoodmicro.2021.109130	cheeses	24
PRJEB8181	10.1128/AEM.04054-14	cheeses	31
PRJNA169000	10.1128/AEM.02218-12	cheeses	2
PRJNA230456	10.1016/j.ijfoodmicro.2014.05.021	cheeses	9
PRJNA238397	10.1128/AEM.00757-14	cheeses	6
PRJNA255096	10.1128/AEM.00999-16	cheeses	15
PRJNA272374	10.1016/j.ijfoodmicro.2015.09.002	cheeses	29
PRJNA283170	10.1128/AEM.02294-15	cheeses	4
PRJNA286758	10.1371/journal.pone.0153213	cheeses	30
PRJNA290349	10.1038/srep21871	cheeses	12
PRJNA294953	10.1016/j.ijfoodmicro.2017.07.002	cheeses	3
PRJNA311540	10.1016/j.fm.2016.11.016	cheeses	12
PRJNA314466	10.1016/j.ijfoodmicro.2016.09.026	cheeses	95
PRJNA319425	10.1016/j.fm.2017.03.019	cheeses	5
PRJNA382370	10.1186/s12866-018-1323-4	cheeses	87
PRJNA392015	10.1128/AEM.01494-17	cheeses	48
PRJNA421256	10.1038/s41598-017-18447-y	cheeses	4
PRJNA476316	10.1016/j.fm.2018.12.014	cheeses	199
PRJNA484338	10.1016/j.fm.2018.12.007	cheeses	39
PRJNA499132	10.1016/j.fm.2019.04.002	cheeses	43
PRJNA526725	10.1016/j.fm.2020.103453	cheeses	3
PRJNA551421	10.1128/aem.02165-19	cheeses	112
PRJNA591223	10.3168/jds.2019-17455	cheeses	63
PRJNA603093	10.1007/s00253-020-10651-7	cheeses	79
PRJNA616456	10.3389/fmicb.2020.564749	cheeses	6
PRJNA619437	10.1016/j.idairyj.2020.104804	cheeses	47
PRJNA626588	10.3168/jds.2020-18208	cheeses	25
PRJNA637891	10.3390/app10124063	cheeses	4
PRJNA649740	10.3389/fmicb.2020.581658	cheeses	18
PRJNA673975	10.3389/fmicb.2020.592060	cheeses	40
PRJNA685310	10.3168/jds.2021-20123	cheeses	12
PRJNA532858	10.1038/s41598-019-50190-4	fermented_cereals	20
PRJNA481233	10.1016/j.fm.2019.03.027	fermented_fish	20
PRJNA552156	110.3390/microorganisms7090371	fermented_fish	15
PRJNA557830	10.1016/j.fm.2020.103503	fermented_fish	30
PRJNA264135	10.1016/j.ijfoodmicro.2015.01.016	fermented_meats	24
PRJNA341684	10.1016/j.meatsci.2018.09.001	fermented_meats	3
PRJNA377517	10.1016/j.fm.2017.11.003	fermented_meats	32
PRJNA386744	10.1016/j.fm.2017.09.009	fermented_meats	7
PRJNA434788	10.1016/j.ijfoodmicro.2018.04.032	fermented_meats	6
PRJNA548227	10.1016/j.ijfoodmicro.2019.108286	fermented_meats	15
PRJNA552846	10.1016/j.fm.2020.103417	fermented_meats	17
PRJNA555872	10.1016/j.fm.2019.103385	fermented_meats	12
PRJNA579779	10.3389/fmicb.2019.03012	fermented_meats	15
PRJEB15432	10.1128/mSystems.00052-16	fermented_milks	12
PRJEB1972	10.1371/journal.pone.0069371	fermented_milks	5
PRJNA344443	10.1016/j.fm.2017.07.011	fermented_milks	6
PRJNA482953	10.3389/fmicb.2018.02218	fermented_milks	138
PRJNA532858	10.1038/s41598-019-50190-4	fermented_milks	6
PRJNA557827	10.1016/j.foodres.2020.109369	fermented_milks	15
PRJNA558209	10.1016/j.ijfoodmicro.2020.108610	fermented_milks	9
PRJNA629479	10.1016/j.lwt.2021.110877	fermented_milks	13
PRJNA630675	10.1186/s13568-020-01069-5	fermented_milks	41
PRJDB9501	10.1038/s41598-021-81105-x	fermented_vegetables	6
PRJNA192807	10.1371/journal.pone.0069074	fermented_vegetables	12
PRJNA373815	10.1016/j.fm.2018.04.012	fermented_vegetables	33
PRJNA420946	10.1128/AEM.01164-18	fermented_vegetables	33
PRJNA481423	10.1371/journal.pone.0226965	fermented_vegetables	8
PRJNA527443	10.1111/lam.13212	fermented_vegetables	7
PRJNA532858	10.1038/s41598-019-50190-4	fermented_vegetables	5
PRJNA599220	10.1016/j.fm.2020.103591	fermented_vegetables	24
PRJNA600153	10.3389/fmicb.2020.01128	fermented_vegetables	18
PRJNA601615	10.3389/fmicb.2020.00758	fermented_vegetables	16
PRJDB7396	10.1016/j.jbiosc.2019.02.006	sourdoughs	72
PRJEB35796	10.3389/fmicb.2020.01212	sourdoughs	17
PRJNA193520	10.1128/AEM.02955-13	sourdoughs	24
PRJNA254750	10.1128/AEM.04161-14	sourdoughs	4
PRJNA541497	10.1002/mbo3.1009	sourdoughs	9
		Total	2013
